# Supplementary material for: Asymmetric Lipid Transfer between Zwitterionic Vesicles by Nanoviscosity Measurements
Source: Nanomaterials (Basel). 2021 Apr 22;11(5):1087. doi: 10.3390/nano11051087 (PMC8145678; doi:10.3390/nano11051087)
Supplement: Supplementary file 1 [file nanomaterials-11-01087-s001.zip]

Archive with 1 entries (1 files):
- nanomaterials-1188197-supplementary.pdf
